# Supplementary material for: Expression of microRNA and their gene targets are dysregulated in preinvasive breast cancer
Source: Breast Cancer Res. 2011 Mar 4;13(2):R24. doi: 10.1186/bcr2839 (PMC3219184; doi:10.1186/bcr2839)
Supplement: Additional file 3 — List of microRNA considered present or absent in each histological group. [file bcr2839-S3.XLS]

## Sheet: RM
Detector	1PRM	2PRM	3PRM	Mean Ct
hsa-let-7a-4373169	28.7314	29.0212	28.3219	28.6915	173 Present
hsa-let-7b-4373168	26.2166	26.3713	25.6481	26.0787	192 Absent
hsa-let-7c-4373167	28.7451	28.812	27.9301	28.4958
hsa-let-7d-4373166	32.4406	34.7702	35.0058	34.0722
hsa-let-7f-4373164	32.1372	32.7064	31.7464	32.1966
hsa-let-7g-4373163	29.0839	29.2855	28.3798	28.9164
hsa-miR-100-4373160	29.4549	29.0873	27.3974	28.6466
hsa-miR-101-4373159	33.2047	32.9802	31.9888	32.7246
hsa-miR-103-4373158	29.8431	30.3932	29.2037	29.8134
hsa-miR-105-4373157		39.033	39.7234	39.3782
hsa-miR-106b-4373155	31.4433	30.7159	29.5428	30.5673
hsa-miR-107-4373154		35.2847	35.945	35.6149
hsa-miR-10a-4373153	32.105	32.6385	31.2145	31.986
hsa-miR-10b-4373152	33.8709	33.6835	31.7866	33.1137
hsa-miR-125a-4373149	25.9585	26.0364	24.9503	25.6484
hsa-miR-125b-4373148	25.7044	26.5004	25.0083	25.7377
hsa-miR-126-4373269	32.2398	30.7155	29.8894	30.9482
hsa-miR-126-4378064	27.5292	26.9892	26.1674	26.8952
hsa-miR-127-4373147	31.2429	29.6551	29.0161	29.9714
hsa-miR-130a-4373145	29.82	29.9337	29.218	29.6572
hsa-miR-130b-4373144	33.5824	32.6414	31.4821	32.5687
hsa-miR-132-4373143	36.5627	31.4995	31.2197	33.094
hsa-miR-133b-4373172	34.0575	34.3974	32.2229	33.5593
hsa-miR-134-4373141	34.643	35.05	33.3068	34.3333
hsa-miR-135a-4373140	37.1035	34.3278	33.5512	34.9941
hsa-miR-135b-4373139	33.4869	31.813	31.4964	32.2654
hsa-miR-139-4373176	35.5164	37.8956	37.3901	36.9341
hsa-miR-140-4373138	30.8064	30.165	29.3458	30.1057
hsa-miR-141-4373137	30.5489	30.3676	29.745	30.2205
hsa-miR-142-3p-4373136	30.9757	30.7999	30.3329	30.7028
hsa-miR-142-5p-4373135	33.2394	33.6416	32.3598	33.0803
hsa-miR-143-4373134	32.5684	34.3878	31.2436	32.7333
hsa-miR-145-4373133	31.4743	32.1354	29.2866	30.9654
hsa-miR-146a-4373132	29.4475	28.5761	28.8296	28.951
hsa-miR-146b-4373178	29.2283	29.0065	28.3198	28.8515
hsa-miR-148a-4373130	30.7295	31.214	29.3332	30.4256
hsa-miR-148b-4373129	33.6945	36.617	33.5435	34.6184
hsa-miR-149-4373128	32.7586	31.0436	30.0208	31.2744
hsa-miR-151-4373179	31.4981	30.6894	30.1862	30.7913
hsa-miR-152-4373126	30.3585	29.8807	28.5283	29.5892
hsa-miR-155-4373124	31.9673	30.9489	30.7527	31.223
hsa-miR-15a-4373123	33.0289		32.8409	32.9349
hsa-miR-15b-4373122	30.7984	29.9458	30.012	30.252
hsa-miR-16-4373121	26.0635	25.5558	24.9461	25.5218
hsa-miR-17-5p-4373119	31.8793	31.5294	31.9769	31.7952
hsa-miR-181b-4373116	29.919	29.1853	29.0405	29.3816
hsa-miR-181c-4373115		39.8056	37.2189	38.5123
hsa-miR-181d-4373180	31.7169	30.3615	30.6872	30.9219
hsa-miR-182-4373271	32.7644	31.8468	31.2716	31.961
hsa-miR-183-4373114	36.5989		35.7522	36.1755
hsa-miR-186-4373112	31.7208	30.4864	29.6087	30.6053
hsa-miR-187-4373111	33.864	34.0127	33.0534	33.6434
hsa-miR-190-4373110	35.1078		38.7285	36.9182
hsa-miR-191-4373109	28.9442	28.2131	27.7779	28.3117
hsa-miR-192-4373108	33.1159	32.865	32.3354	32.7721
hsa-miR-193a-4373107	33.8609	32.5166	32.7601	33.0459
hsa-miR-193b-4373185	34.7686	34.4937	33.4302	34.2308
hsa-miR-194-4373106	36.8895	35.1262	33.1232	35.0463
hsa-miR-195-4373105	27.7631	27.7487	26.7445	27.4188
hsa-miR-196a-4373104	32.2216	31.0291	29.3214	30.8573
hsa-miR-196b-4373103	33.2913	31.8883	30.4295	31.8697
hsa-miR-197-4373102	31.3639	31.1277	30.1637	30.8851
hsa-miR-199a-4373272	35.0897		34.1391	34.6144
hsa-miR-199a-4378068	31.3068	31.2067	30.2005	30.9047
hsa-miR-199b-4373100	35.4162	34.7389	33.059	34.4047
hsa-miR-19a-4373099	32.1708	31.5149	30.8356	31.5071
hsa-miR-19b-4373098	28.2845	27.6841	27.3187	27.7625
hsa-miR-200a-4378069	29.6835	29.292	28.3548	29.1101
hsa-miR-200b-4381028	32.9302	30.7029	30.1774	31.2702
hsa-miR-200c-4373096	25.1362	24.325	24.3309	24.5974
hsa-miR-203-4373095	30.7477	29.5109	29.1938	29.8175
hsa-miR-204-4373094	32.1478	30.9737	30.8161	31.3125
hsa-miR-205-4373093	27.5018	27.601	26.3499	27.1509
hsa-miR-20a-4373286	28.0221	27.3562	26.8653	27.4145
hsa-miR-20b-4373263		34.4218	34.6955	34.5587
hsa-miR-21-4373090	29.9746	29.9519	28.9768	29.6344
hsa-miR-210-4373089	33.6018	33.6964	32.6318	33.31
hsa-miR-214-4373085	28.9119	28.5349	27.5795	28.3421
hsa-miR-218-4373081	33.0164	33.0349	33.7033	33.2515
hsa-miR-22-4373079	38.6429	33.1193	33.1996	34.9873
hsa-miR-221-4373077	33.1934	35.2887	33.2546	33.9122
hsa-miR-222-4373076	28.0883	28.0546	27.3164	27.8198
hsa-miR-223-4373075	29.1245	28.4147	28.4707	28.67
hsa-miR-224-4373187	36.9835		34.4298	35.7066
hsa-miR-23a-4373074	34.7677	34.8839	33.9903	34.5473
hsa-miR-23b-4373073	31.5744	33.7442	31.8306	32.3831
hsa-miR-24-4373072	26.9271	26.0967	25.5864	26.2034
hsa-miR-25-4373071	31.1089	30.5186	30.3708	30.6661
hsa-miR-26a-4373070	24.1665	24.5283	23.1916	23.9621
hsa-miR-26b-4373069	27.732	27.5241	26.2543	27.1701
hsa-miR-27a-4373287	29.1543	29.5856	28.5447	29.0948
hsa-miR-27b-4373068	31.7645	34.3605	30.6369	32.254
hsa-miR-28-4373067	31.3894	31.4179	30.8739	31.2271
hsa-miR-296-4373066	33.6881	33.8342	33.0477	33.5233
hsa-miR-299-5p-4373188		36.3553	35.4534	35.9044
hsa-miR-29a-4373065	29.2665	29.0431	27.9823	28.764
hsa-miR-29c-4373289	31.3509	31.2917	29.6384	30.7603
hsa-miR-301-4373064	35.3006	34.3839	35.0035	34.896
hsa-miR-30a-3p-4373062	29.6071	28.2562	27.594	28.4858
hsa-miR-30a-5p-4373061	27.3171	26.7908	25.3229	26.4769
hsa-miR-30b-4373290	28.638	27.7837	26.9822	27.8013
hsa-miR-30c-4373060	27.7905	26.5709	26.3748	26.9121
hsa-miR-30d-4373059	29.0939	28.2667	27.5407	28.3004
hsa-miR-30e-3p-4373057	30.0617	28.5433	28.1002	28.9017
hsa-miR-30e-5p-4373058	31.3913	31.2948	29.8037	30.8299
hsa-miR-31-4373190	30.0684	29.3026	28.1585	29.1765
hsa-miR-32-4373056	38.5716	35.1538	33.8235	35.8496
hsa-miR-320-4373055	28.5157	27.8461	27.3844	27.9154
hsa-miR-324-3p-4373053	32.4874	31.7869	31.1764	31.8169
hsa-miR-324-5p-4373052	33.5094	33.8894	32.8424	33.4137
hsa-miR-328-4373049	30.2135	30.784	29.8208	30.2728
hsa-miR-330-4373047	38.194	38.5018	36.9915	37.8958
hsa-miR-331-4373046	29.8991	29.5182	28.662	29.3598
hsa-miR-335-4373045	32.7851	32.0462	30.6516	31.8276
hsa-miR-340-4373041		33.9609	34.904	34.4325
hsa-miR-342-4373040	30.7488	29.9317	28.4535	29.7113
hsa-miR-345-4373039	33.049	34.7384	32.1188	33.3021
hsa-miR-34a-4373278	32.7666		33.8772	33.3219
hsa-miR-34c-4373036		35.8923	37.2978	36.5951
hsa-miR-361-4373035	33.4759	37.4961	31.6832	34.2184
hsa-miR-365-4373194	31.7675	31.5459	29.4533	30.9222
hsa-miR-374-4373028	31.954	31.8782	30.0305	31.2876
hsa-miR-375-4373027	29.3941	29.0879	28.7788	29.0869
hsa-miR-376a-4373026	35.7542	37.2267	34.7086	35.8965
hsa-miR-378-4373024	37.2731	35.5483	34.782	35.8678
hsa-miR-380-5p-4373021		35.175	34.6472	34.9111
hsa-miR-381-4373020	37.0705		38.0773	37.5739
hsa-miR-382-4373019	33.9985	34.162	33.48	33.8802
hsa-miR-383-4373018	34.1797	34.4721	34.8343	34.4953
hsa-miR-410-4378093		36.3974	37.6385	37.018
hsa-miR-411-4381013	38.1774	35.8202	39.9513	37.983
hsa-miR-412-4373199		39.5668	35.384	37.4754
hsa-miR-423-4373015	31.4591	31.8094	30.3691	31.2125
hsa-miR-425-4373202	36.6022	32.6368	33.4252	34.2214
hsa-miR-425-5p-4380926	35.5248	32.2204	32.4742	33.4065
hsa-miR-429-4373203	33.1996	32.9637	31.3612	32.5082
hsa-miR-432-4373280		34.1656	32.0383	33.1019
hsa-miR-433-4373205	35.8991	32.6062	31.8125	33.4393
hsa-miR-451-4373209		35.5522	36.9579	36.2551
hsa-miR-484-4381032	29.7706	28.6666	28.4274	28.9548
hsa-miR-485-3p-4378095	36.4787	34.9909	32.7241	34.7312
hsa-miR-486-4378096	30.4861	30.038	30.1277	30.2173
hsa-miR-487b-4378102		35.3383	34.5367	34.9375
hsa-miR-489-4373214	34.0777	33.6177	32.9999	33.5651
hsa-miR-490-4373215	35.1592		35.5397	35.3494
hsa-miR-491-4373216	34.8803	33.8047	35.0217	34.5689
hsa-miR-497-4373222	32.6989	33.0212	30.7944	32.1715
hsa-miR-511-4373236	35.3036	33.2215	34.7002	34.4084
hsa-miR-512-3p-4381034	36.185	37.0254	34.728	35.9795
hsa-miR-517c-4373264	33.5233	35.0054	34.1223	34.217
hsa-miR-518b-4373246	37.7931		35.6751	36.7341
hsa-miR-532-4380928	31.8203	32.1089	32.8956	32.2749
hsa-miR-550-4380954	36.5238		34.9673	35.7456
hsa-miR-565-4380942	30.2837	30.0576	29.9645	30.1019
hsa-miR-572-4381017	33.1106	35.9428	32.7002	33.9179
hsa-miR-589-4380953		38.0784	39.0274	38.5529
hsa-miR-591-4380955	33.7207	38.0385	34.6083	35.4559
hsa-miR-594-4380958	27.3377	27.2613	27.2032	27.2674
hsa-miR-601-4380965	34.0597	37.1577	35.1739	35.4638
hsa-miR-622-4380961	34.6362	34.4292	33.9631	34.3428
hsa-miR-642-4380995	37.2457	34.9865	34.5949	35.6091
hsa-miR-646-4381002	36.5411	36.2749	35.836	36.2173
hsa-miR-650-4381006	30.8879	29.4266	28.7514	29.6886
hsa-miR-659-4380924	35.8722	36.0136	33.9901	35.292
hsa-miR-660-4380925	33.0524	33.1258	31.8789	32.6857
hsa-miR-9-4373285	33.3491	35.0749	33.943	34.1223
hsa-miR-9-4378074	37.0492	38.0124	35.5402	36.8673
hsa-miR-92-4373013	26.135	26.1659	25.0111	25.7707
hsa-miR-93-4373012	29.5502	28.8867	28.6994	29.0454
hsa-miR-95-4373011		35.4465	34.0224	34.7344
hsa-miR-98-4373009	33.733		33.2797	33.5064
hsa-miR-99a-4373008	30.8553	30.4877	27.3382	29.5604
hsa-miR-99b-4373007	33.3752	33.3605	31.3459	32.6939

## Sheet: RM-Absent
4343438-Blank	40	40	40
4343438-Blank	40	40	40
hsa-let-7e-4373165	40	40	34.583
hsa-miR-1-4373161	39.5642	40	40
hsa-miR-122a-4373151	40	40	40
hsa-miR-124a-4373150	40	40	40
hsa-miR-128b-4373170	40	40	40
hsa-miR-129-4373171	40	40	40
hsa-miR-133a-4373142	40	40	40
hsa-miR-137-4373174	40	40	40
hsa-miR-147-4373131	40	40	40
hsa-miR-153-4373125	40	40	40
hsa-miR-17-3p-4373120	40	40	40
hsa-miR-182-4378066	40	40	40
hsa-miR-185-4373181	40	40	40
hsa-miR-189-4378067	40	40	40
hsa-miR-18a-4373118	40	40	40
hsa-miR-18b-4373184	40	40	40
hsa-miR-198-4373101	40	40	40
hsa-miR-200a-4373273	40	34.2752	40
hsa-miR-202-4373274	40	40	40
hsa-miR-202-4378075	40	40	40
hsa-miR-206-4373092	40	40	38.2622
hsa-miR-208-4373091	40	40	40
hsa-miR-211-4373088	40	40	40
hsa-miR-213-4373086	40	40	34.7167
hsa-miR-215-4373084	40	40	40
hsa-miR-216-4373083	40	40	38.8358
hsa-miR-217-4373082	40	40	40
hsa-miR-219-4373080	40	40	40
hsa-miR-220-4373078	40	40	40
hsa-miR-299-3p-4373189	40	40	40
hsa-miR-302a-4373275	40	40	40
hsa-miR-302a-4378070	40	40	40
hsa-miR-302b-4373276	40	40	40
hsa-miR-302b-4378071	40	40	40
hsa-miR-302c-4373277	40	40	40
hsa-miR-302c-4378072	40	40	40
hsa-miR-302d-4373063	40	40	40
hsa-miR-323-4373054	40	40	37.655
hsa-miR-325-4373051	40	40	40
hsa-miR-326-4373050	40	40	40
hsa-miR-329-4373191	40	40	40
hsa-miR-33-4373048	40	40	37.3882
hsa-miR-337-4373044	40	40	40
hsa-miR-338-4373043	40	40	40
hsa-miR-34b-4373037	40	35.177	40
hsa-miR-362-4378092	40	35.8777	40
hsa-miR-363-4380917	40	40	40
hsa-miR-367-4373034	40	40	40
hsa-miR-368-4373033	40	40	40
hsa-miR-369-3p-4373032	40	40	40
hsa-miR-369-5p-4373195	40	40	40
hsa-miR-371-4373030	40	40	40
hsa-miR-372-4373029	40	40	40
hsa-miR-373-4373279	40	40	40
hsa-miR-373-4378073	40	40	40
hsa-miR-376b-4373196	40	40	40
hsa-miR-379-4373023	40	40	33.4602
hsa-miR-380-3p-4373022	40	40	40
hsa-miR-409-5p-4373197	40	40	40
hsa-miR-422a-4373200	40	40	40
hsa-miR-422b-4373016	40	40	34.622
hsa-miR-424-4373201	40	36.2146	40
hsa-miR-432-4378076	40	40	40
hsa-miR-448-4373206	40	40	40
hsa-miR-449-4373207	40	40	38.1673
hsa-miR-450-4373208	40	40	40
hsa-miR-452-4373281	40	40	40
hsa-miR-452-4378077	40	40	35.6427
hsa-miR-453-4373210	40	40	40
hsa-miR-485-5p-4373212	40	40	40
hsa-miR-488-4373213	40	40	40
hsa-miR-493-4373218	40	40	40
hsa-miR-494-4373219	40	40	40
hsa-miR-501-4373226	40	34.7576	40
hsa-miR-503-4373228	40	40	35.0157
hsa-miR-504-4373229	40	40	39.9095
hsa-miR-505-4373230	40	40	40
hsa-miR-506-4373231	40	40	40
hsa-miR-507-4373232	40	40	40
hsa-miR-508-4373233	40	40	40
hsa-miR-509-4373234	40	40	40
hsa-miR-510-4373235	40	40	40
hsa-miR-512-5p-4373238	40	40	40
hsa-miR-513-4373239	40	40	40
hsa-miR-514-4373240	40	40	40
hsa-miR-515-3p-4373241	40	40	40
hsa-miR-515-5p-4373242	40	40	40
hsa-miR-516-5p-4378099	40	40	40
hsa-miR-517-4378078	40	40	40
hsa-miR-517a-4373243	40	40	40
hsa-miR-517b-4373244	40	40	40
hsa-miR-518a-4373186	40	40	40
hsa-miR-518c-4373247	40	40	40
hsa-miR-518c-4378082	40	40	40
hsa-miR-518d-4373248	40	40	40
hsa-miR-518e-4373265	40	40	40
hsa-miR-518f-4378083	40	40	40
hsa-miR-519b-4373250	40	40	40
hsa-miR-519c-4373251	40	40	40
hsa-miR-519d-4373266	40	40	40
hsa-miR-519e-4373267	40	40	40
hsa-miR-520a-4373268	40	40	40
hsa-miR-520b-4373252	40	40	40
hsa-miR-520c-4373253	40	40	40
hsa-miR-520d-4373254	40	40	40
hsa-miR-520e-4373255	40	40	40
hsa-miR-520f-4373256	40	40	40
hsa-miR-520g-4373257	40	37.7978	40
hsa-miR-520h-4373258	40	40	36.998
hsa-miR-521-4373259	40	40	40
hsa-miR-522-4373245	40	40	40
hsa-miR-523-4373260	40	40	40
hsa-miR-524-4378087	40	40	40
hsa-miR-526b-4378080	40	40	40
hsa-miR-542-5p-4378105	40	34.4415	40
hsa-miR-544-4380919	40	40	40
hsa-miR-548a-4380948	40	40	40
hsa-miR-548b-4380951	40	40	40
hsa-miR-548c-4380993	40	40	40
hsa-miR-548d-4381008	40	40	40
hsa-miR-549-4380921	40	39.1259	40
hsa-miR-551a-4380929	40	40	40
hsa-miR-551b-4380945	40	40	40
hsa-miR-552-4380930	40	40	40
hsa-miR-553-4380931	40	40	40
hsa-miR-554-4380932	40	40	39.5629
hsa-miR-555-4380933	40	40	40
hsa-miR-556-4380934	40	40	40
hsa-miR-558-4380936	40	40	40
hsa-miR-562-4380939	40	40	40
hsa-miR-563-4380940	40	40	40
hsa-miR-564-4380941	40	40	36.2789
hsa-miR-566-4380943	40	40	40
hsa-miR-569-4380946	40	40	40
hsa-miR-570-4380947	40	40	40
hsa-miR-575-4381020	40	40	40
hsa-miR-576-4381021	40	40	40
hsa-miR-578-4381022	40	40	40
hsa-miR-579-4381023	40	40	40
hsa-miR-580-4381024	40	40	40
hsa-miR-585-4381027	40	40	40
hsa-miR-586-4380949	40	40	40
hsa-miR-587-4380950	40	40	40
hsa-miR-588-4380952	40	40	40
hsa-miR-593-4380957	40	40	40
hsa-miR-596-4380959	40	40	40
hsa-miR-597-4380960	40	40	35.8246
hsa-miR-599-4380962	40	40	40
hsa-miR-600-4380963	40	40	40
hsa-miR-603-4380972	40	40	40
hsa-miR-606-4380974	40	40	40
hsa-miR-607-4380975	40	40	40
hsa-miR-608-4380976	40	40	40
hsa-miR-609-4380978	40	40	40
hsa-miR-613-4380989	40	40	40
hsa-miR-614-4380990	40	40	40
hsa-miR-616-4380992	40	40	40
hsa-miR-617-4380994	40	40	40
hsa-miR-624-4380964	40	40	40
hsa-miR-626-4380966	40	40	40
hsa-miR-629-4380969	40	35.8688	40
hsa-miR-630-4380970	40	40	38.457
hsa-miR-631-4380971	40	40	40
hsa-miR-633-4380979	40	40	40
hsa-miR-639-4380987	40	40	40
hsa-miR-644-4380999	40	38.0295	40
hsa-miR-647-4381003	40	40	40
hsa-miR-651-4381007	40	40	40
hsa-miR-652-4380927	40	40	40
hsa-miR-653-4381012	40	40	37.5795
hsa-miR-654-4381014	40	40	40
hsa-miR-657-4380922	40	40	40
hsa-miR-658-4380923	40	40	40
hsa-miR-661-4381009	40	40	40
hsa-miR-662-4381010	40	40	40
hsa-miR-7-4373014	40	40	37.3643
hsa-miR-96-4373010	40	40	40
hsa-miR-184-4373113	40	36.9733	40
hsa-miR-339-4373042	35.9481	40	40
hsa-miR-376a-4378104	38.9388	40	40
hsa-miR-449b-4381011	39.0349	40	40
hsa-miR-492-4373217	35.4844	40	40
hsa-miR-496-4373221	38.5948	40	40
hsa-miR-500-4373225	34.9823	40	40
hsa-miR-502-4373227	37.0903	40	40
hsa-miR-545-4380918	37.6962	40	40
hsa-miR-615-4380991	33.9478	40	40
hsa-miR-618-4380996	36.8304	40	40
hsa-miR-627-4380967	38.2923	40	40
hsa-miR-645-4381000	39.3089	40	40
hsa-miR-649-4381005	38.3199	40	40
hsa-miR-656-4380920	37.0217	40	40

## Sheet: HN
Detector	248H	258H	274H	379H	380H	405H	444H	446BH
hsa-let-7a-4373169	25.4389	27.6942	27.9733	26.366	26.626	27.9901	27.3486	26.6824		224 Present
hsa-let-7b-4373168	23.197	24.1292	25.2602	23.6563	40	24.9597	24.1991	24.2341		141 Absent
hsa-let-7c-4373167	25.126	27.2157	28.0184	26.3674	26.5294	28.2025	27.0294	26.1229
hsa-let-7d-4373166	29.4785	32.0023	32.0008	30.7806	31.5634	31.777	31.8863	31.2945
hsa-let-7e-4373165	30.7395	33.7116	33.2133	31.5484	33.207	33.679	33.5525	32.2473
hsa-let-7f-4373164	28.932	32.8757	31.5789	30.2556	30.3058	32.0402	32.4888	30.8093
hsa-let-7g-4373163	25.5349	29.7775	28.5282	27.4441	27.8799	28.8997	28.4194	26.8418
hsa-miR-1-4373161	33.2246	35.7948	40	40	36.1808	40	36.2854	40
hsa-miR-100-4373160	24.7495	28.8922	28.2178	26.9996	26.3453	28.5855	27.3741	26.1491
hsa-miR-101-4373159	28.2822	34.0578	31.5761	32.3086	30.3175	33.2927	32.6344	31.3787
hsa-miR-103-4373158	27.2374	30.2289	29.9577	28.0582	28.7722	29.5175	28.8122	29.5922
hsa-miR-105-4373157	40	39.2847	35.4303	40	40	40	40	38.7469
hsa-miR-106b-4373155	27.0032	31.3252	29.7868	29.3686	29.4804	31.6994	29.7789	29.7541
hsa-miR-107-4373154	33.2621	35.8592	40	34.7373	40	40	35.955	40
hsa-miR-10a-4373153	28.4142	30.5944	31.7815	30.4607	40	29.1051	29.4629	29.0125
hsa-miR-10b-4373152	28.3991	33.8849	31.9033	31.08	31.3473	32.6495	32.5887	29.8237
hsa-miR-125a-4373149	23.5857	25.9071	25.732	24.4047	24.3225	24.9914	24.7046	24.9128
hsa-miR-125b-4373148	22.5631	26.7557	25.6267	24.0854	24.3397	26.3335	25.4627	24.8377
hsa-miR-126-4373269	26.9406	32.0029	29.7033	30.1504	28.6936	31.3899	30.8654	28.2619
hsa-miR-126-4378064	23.7922	28.1001	26.2092	26.2502	25.6647	27.1687	26.5998	25.0935
hsa-miR-127-4373147	26.23	30.3524	28.1854	27.96	29.1946	30.054	29.4508	28.0743
hsa-miR-130a-4373145	27.0291	30.4117	29.7718	28.7191	28.1579	31.0578	30.1654	28.736
hsa-miR-130b-4373144	29.5264	34.0009	32.8976	30.9355	31.3144	33.8181	32.7685	31.0622
hsa-miR-132-4373143	25.943	33.4226	29.1689	28.5609	31.3682	34.3166	31.2149	28.2539
hsa-miR-133a-4373142	33.3105	40	40	37.8642	40	40	40	34.2414
hsa-miR-133b-4373172	31.8377	32.2996	31.7072	32.7777	32.0798	32.9522	32.7136	31.4073
hsa-miR-134-4373141	31.3325	36.3344	33.6921	32.5088	33.0181	35.9544	32.5354	32.1407
hsa-miR-135a-4373140	29.5874	40	32.4723	32.7481	30.6367	33.8762	33.0651	32.803
hsa-miR-135b-4373139	29.3862	33.965	32.5243	30.706	30.3555	31.8796	31.3471	31.4122
hsa-miR-137-4373174	40	35.2564	40	35.0927	40	40	40	35.2519
hsa-miR-139-4373176	33.5676	40	38.3345	35.2392	35.2985	40	40	35.2418
hsa-miR-140-4373138	26.6685	31.0461	29.3544	29.0752	28.7286	30.5473	29.4533	28.3476
hsa-miR-141-4373137	26.5052	30.5917	30.6322	29.4313	29.9417	30.3762	30.3038	29.1518
hsa-miR-142-3p-4373136	25.9699	31.0805	31.7624	29.7499	27.9987	31.7123	29.569	29.7263
hsa-miR-142-5p-4373135	30.0632	35.069	40	33.4663	32.9342	40	33.8979	33.4911
hsa-miR-143-4373134	29.0046	31.5977	32.0683	33.2039	30.8631	34.4543	32.4387	31.0309
hsa-miR-145-4373133	27.5084	29.3288	29.9874	28.4935	28.6183	30.4266	29.3591	28.7431
hsa-miR-146a-4373132	27.0138	30.2046	28.568	28.0189	28.1585	30.4778	29.6411	27.8169
hsa-miR-146b-4373178	24.4824	30.1376	28.0226	26.5964	27.4658	28.9566	28.8664	27.0038
hsa-miR-148a-4373130	26.6616	30.5226	29.35	29.6316	28.2329	29.5055	29.2273	28.2704
hsa-miR-148b-4373129	30.0046	34.8245	34.0656	33.7347	32.9805	33.5946	33.8704	32.681
hsa-miR-149-4373128	28.9152	31.3935	30.1369	29.3219	29.6658	30.2842	29.1418	29.9749
hsa-miR-151-4373179	28.0673	31.5221	30.3612	29.718	29.6277	30.2704	29.7328	30.0024
hsa-miR-152-4373126	26.6349	30.0437	29.397	28.632	28.1217	29.623	29.0133	28.3592
hsa-miR-155-4373124	28.429	31.6448	30.2982	29.9503	28.9218	31.4063	30.1623	29.8104
hsa-miR-15a-4373123	31.4853	34.4859	36.6945	32.3971	33.2976	36.2263	40	34.113
hsa-miR-15b-4373122	26.7951	30.1475	28.936	28.4886	29.3389	30.383	29.2022	28.8735
hsa-miR-16-4373121	23.0039	26.7782	24.6349	24.5052	24.8285	26.7936	25.3669	23.9798
hsa-miR-17-3p-4373120	32.3508	40	34.5514	37.3222	34.4694	36.9344	35.2231	34.1081
hsa-miR-17-5p-4373119	28.9869	32.5824	30.9838	30.8626	30.7354	32.6944	31.2157	30.3495
hsa-miR-181b-4373116	26.5059	28.5566	28.9597	26.9571	28.3307	28.4593	28.5713	27.7419
hsa-miR-181c-4373115	34.7875	38.7163	37.661	35.8694	40	36.3854	36.8046	35.4694
hsa-miR-181d-4373180	28.6419	30.9722	30.4952	28.5311	28.9543	30.4087	29.9021	29.2384
hsa-miR-182-4373271	29.2936	31.6518	32.0194	30.5088	29.5347	30.1404	30.5349	31.1644
hsa-miR-183-4373114	33.5147	35.5791	38.0017	33.9502	33.8675	33.6491	33.217	34.7246
hsa-miR-184-4373113	33.9035	40	35.7907	33.2092	40	40	38.4497	40
hsa-miR-186-4373112	27.3251	30.1933	29.8278	29.3338	28.7995	29.9778	29.0773	28.8297
hsa-miR-187-4373111	31.6039	32.3737	34.223	31.9209	36.8495	32.1566	35.037	33.1164
hsa-miR-18a-4373118	32.3847	37.4969	40	39.8811	38.588	40	34.688	40
hsa-miR-190-4373110	33.2135	39.1513	32.7639	37.8333	35.0036	40	36.3393	34.3119
hsa-miR-191-4373109	25.3857	27.9816	27.8973	26.813	26.3507	27.1122	26.7809	26.6071
hsa-miR-192-4373108	30.1847	34.8716	33.1969	32.5568	31.5661	33.9413	33.0024	31.9549
hsa-miR-193a-4373107	29.6925	34.5508	33.4389	35.4604	31.4763	33.476	33.7317	32.3502
hsa-miR-193b-4373185	31.6725	32.9699	35.4774	32.6465	32.3491	32.2221	31.6139	32.187
hsa-miR-194-4373106	31.6075	40	34.5756	33.4148	32.9389	33.9622	32.2398	33.4928
hsa-miR-195-4373105	23.5502	28.1562	26.4601	26.7248	25.9471	27.9672	27.25	25.6942
hsa-miR-196a-4373104	27.798	29.3442	29.3462	28.1494	28.8661	30.0484	30.5781	28.4387
hsa-miR-196b-4373103	27.466	31.9023	31.7986	29.3727	29.7145	31.0041	31.9309	30.5936
hsa-miR-197-4373102	28.578	31.0083	29.8924	30.0003	29.5956	30.6846	29.9224	29.4413
hsa-miR-198-4373101	38.0238	40	40	34.4549	36.2977	40	36.4276	40
hsa-miR-199a-4373272	31.2992	35.2469	34.366	33.3403	33.3562	40	40	34.3259
hsa-miR-199a-4378068	26.8928	31.7795	29.6425	29.7405	29.1974	31.5838	30.0829	28.8789
hsa-miR-199b-4373100	30.6498	35.3325	33.4905	33.8031	33.1224	34.5824	33.6538	32.7766
hsa-miR-19a-4373099	26.9804	31.9951	30.8612	30.0285	29.4728	32.4363	31.4944	29.5914
hsa-miR-19b-4373098	24.367	28.5192	26.9333	27.3524	26.5158	28.5324	27.3688	26.421
hsa-miR-200a-4373273	33.4627	35.0309	40	36.2311	34.5686	33.9147	34.4373	35.211
hsa-miR-200a-4378069	26.4816	29.8764	28.394	28.8079	28.1466	28.5891	28.4184	27.9575
hsa-miR-200b-4381028	27.7713	30.9351	29.6793	29.7193	29.665	30.445	30.3338	30.1938
hsa-miR-200c-4373096	22.6605	24.3244	24.4441	23.5868	23.4512	23.8983	23.4223	22.9856
hsa-miR-203-4373095	28.078	31.1099	29.2875	29.7824	29.8794	30.6227	30.62	29.6059
hsa-miR-204-4373094	27.3457	32.6798	32.0378	30.2574	29.0213	31.5435	31.6588	29.8049
hsa-miR-205-4373093	23.5434	27.4377	26.9635	25.5576	24.3634	26.8793	25.9253	25.3767
hsa-miR-206-4373092	35.884	40	38	34.7915	33.965	40	40	39.3422
hsa-miR-20a-4373286	24.2004	28.3176	26.4968	26.3678	25.8477	27.5195	26.8553	25.1137
hsa-miR-20b-4373263	31.6526	33.2431	33.1704	32.8194	34.4868	35.3543	33.2741	33.9965
hsa-miR-21-4373090	24.5747	29.2011	29.3242	27.293	27.2686	28.9211	28.6837	27.947
hsa-miR-210-4373089	31.4363	33.671	33.8897	33.0983	32.7094	33.622	31.8498	34.1552
hsa-miR-213-4373086	32.2822	37.6499	33.8725	33.1867	40	35.5536	35.0075	33.6733
hsa-miR-214-4373085	25.0885	30.0326	27.4593	26.5605	27.3424	28.3054	26.9748	26.5241
hsa-miR-216-4373083	40	40	36.5798	40	40	35.5072	36.2037	40
hsa-miR-218-4373081	27.7734	33.6569	31.137	31.1025	30.6882	33.2094	31.8313	30.611
hsa-miR-22-4373079	30.3621	34.4924	33.2447	32.1288	33.8722	33.6883	33.0236	32.9784
hsa-miR-221-4373077	28.6344	33.4009	31.7719	29.3125	32.7182	33.4539	31.1716	30.8429
hsa-miR-222-4373076	24.9674	28.3581	27.4543	25.9053	26.5384	28.6956	26.6672	27.063
hsa-miR-223-4373075	25.1255	29.2331	28.0689	27.5594	27.5115	30.3611	28.989	26.7955
hsa-miR-224-4373187	33.2984	33.8857	34.9855	34.8053	32.9252	34.2243	35.173	34.6969
hsa-miR-23a-4373074	31.6706	34.0414	33.8645	33.321	32.316	34.332	32.9295	32.1012
hsa-miR-23b-4373073	28.8178	31.2062	31.1758	31.6291	30.4072	32.7413	31.181	30.4596
hsa-miR-24-4373072	23.2511	25.9275	25.9817	25.0496	24.2825	25.7385	25.1517	24.4279
hsa-miR-25-4373071	27.3796	31.2134	30.1238	28.5835	29.4973	30.875	29.9528	29.0438
hsa-miR-26a-4373070	20.3814	24.3573	23.0745	22.8416	40	23.6676	23.0622	22.4165
hsa-miR-26b-4373069	23.6086	27.5142	26.2223	25.9296	40	26.844	26.1418	25.5161
hsa-miR-27a-4373287	25.8176	30.1705	29.7785	28.1056	28.0456	29.0775	28.9445	29.2367
hsa-miR-27b-4373068	27.8785	31.1952	31.2018	30.4486	29.7831	31.2848	32.2268	32.1972
hsa-miR-28-4373067	28.3397	31.4174	30.2787	30.0049	30.2767	30.9907	30.196	30.1788
hsa-miR-296-4373066	31.746	36.4853	33.483	31.7577	33.2746	33.8206	33.5526	33.0954
hsa-miR-299-5p-4373188	32.4537	40	36.1752	40	34.6794	40	37.793	32.4397
hsa-miR-29a-4373065	25.2653	29.2582	29.1357	28.6167	27.3209	28.9965	28.4988	27.9178
hsa-miR-29c-4373289	26.8802	30.9793	31.2499	31.2595	28.5197	31.3834	30.0932	28.9441
hsa-miR-301-4373064	31.0379	40	33.9904	34.555	34.4625	34.7769	33.3756	35.7669
hsa-miR-30a-3p-4373062	25.4284	28.5367	27.3038	27.8904	26.0167	27.4998	27.3925	26.2395
hsa-miR-30a-5p-4373061	23.5387	26.1198	25.7742	25.6168	24.9332	26.1044	25.6899	24.9797
hsa-miR-30b-4373290	24.7018	27.9804	26.585	26.8668	26.1085	27.5551	27.1919	25.7412
hsa-miR-30c-4373060	23.4415	27.1823	25.3746	26.1859	25.4504	26.958	26.0866	24.9922
hsa-miR-30d-4373059	25.6504	28.5643	28.2379	27.5587	26.9688	27.9897	27.9118	26.8123
hsa-miR-30e-3p-4373057	25.8951	28.9482	28.0035	28.0624	26.9947	28.0647	27.7944	26.7037
hsa-miR-30e-5p-4373058	26.8491	31.5648	30.8297	29.956	28.8553	31.1847	30.8335	29.7635
hsa-miR-31-4373190	25.9617	32.1031	28.9758	27.5019	27.8742	28.3076	28.3536	28.0712
hsa-miR-32-4373056	30.7799	40	35.1873	33.2596	34.1427	37.9729	38.0818	34.3286
hsa-miR-320-4373055	26.0433	27.9807	27.8147	26.6928	26.8674	28.4636	26.9963	26.9473
hsa-miR-323-4373054	36.5833	40	38.4494	36.5975	40	40	38.0957	40
hsa-miR-324-3p-4373053	29.2153	33.0686	31.2983	30.5432	31.1369	31.6972	32.2014	31.8344
hsa-miR-324-5p-4373052	29.8217	32.8302	32.2185	31.3505	32.4249	33.0707	31.9588	32.3437
hsa-miR-328-4373049	27.9746	29.8566	29.2867	28.8023	28.7301	29.302	28.6447	27.9775
hsa-miR-330-4373047	36.1807	40	37.3973	36.6844	40	37.5375	36.8577	36.8006
hsa-miR-331-4373046	27.1045	30.0879	29.5057	28.0495	28.3199	28.8397	28.714	28.5705
hsa-miR-335-4373045	28.0533	33.3393	30.4498	31.2098	30.1936	32.1356	31.531	29.8907
hsa-miR-339-4373042	33.6402	40	40	36.1096	40	40	36.1048	36.377
hsa-miR-340-4373041	33.4272	34.6844	34.6852	34.7962	33.32	34.3228	34.032	33.0838
hsa-miR-342-4373040	26.6245	29.5755	28.6408	27.7791	27.6093	28.2875	28.0577	28.0087
hsa-miR-345-4373039	29.2982	32.3906	32.1385	31.2902	31.5076	32.2074	31.5225	31.8265
hsa-miR-34a-4373278	30.4811	33.2272	32.0549	31.5533	32.4904	32.1389	33.039	31.4201
hsa-miR-34b-4373037	34.4582	40	40	40	40	40	40	33.9254
hsa-miR-34c-4373036	33.1908	40	35.5291	40	35.3439	40	40	40
hsa-miR-361-4373035	28.7255	32.5041	34.7112	30.6407	30.0168	31.6916	31.7434	30.551
hsa-miR-362-4378092	33.314	40	35.7183	34.1228	34.3053	36.8149	34.9769	34.4326
hsa-miR-365-4373194	27.5302	30.1571	29.9831	29.4061	28.9911	29.0279	28.632	28.8503
hsa-miR-374-4373028	27.0701	32.0708	30.691	30.2814	29.675	32.6782	30.7972	30.0554
hsa-miR-375-4373027	27.6258	27.1019	28.192	27.9577	26.745	26.4199	25.6081	26.4553
hsa-miR-376a-4373026	32.121	40	36.5904	34.0294	34.2473	36.9513	39.3814	33.6888
hsa-miR-376a-4378104	34.1584	40	40	40	40	40	38.9437	40
hsa-miR-378-4373024	30.474	33.6599	34.3265	32.2705	33.7251	40	33.2833	32.4537
hsa-miR-379-4373023	30.8495	35.3437	33.3141	37.9388	33.5939	40	39.1922	33.6257
hsa-miR-380-5p-4373021	40	35.0086	35.4223	40	40	40	40	40
hsa-miR-381-4373020	39.0931	37.841	40	40	40	40	40	40
hsa-miR-382-4373019	30.5036	33.776	31.596	31.0293	32.6594	34.2664	34.455	30.9817
hsa-miR-383-4373018	40	35.7099	38.7771	40	40	40	40	33.65
hsa-miR-410-4378093	33.6633	38.1094	36.2841	37.6217	37.97	38.1467	35.8548	37.5988
hsa-miR-411-4381013	30.2511	40	33.3922	32.2525	32.8374	40	34.2398	33.7302
hsa-miR-412-4373199	40	40	36.8659	36.767	35.5587	38.4833	36.0909	37.2611
hsa-miR-422a-4373200	36.2111	40	36.3372	37.1627	40	40	36.8936	40
hsa-miR-423-4373015	29.244	32.0283	32.0755	30.2084	30.1946	31.3918	29.9218	31.0864
hsa-miR-424-4373201	31.9624	40	40	34.3389	40	40	40	36.3678
hsa-miR-425-4373202	30.713	33.1458	32.9452	32.7221	32.1262	32.7565	34.2089	33.48
hsa-miR-425-5p-4380926	29.6938	32.6072	33.7317	31.2935	33.0019	31.7587	31.587	31.9782
hsa-miR-429-4373203	28.7467	33.7874	31.3465	32.4673	31.0449	31.6189	32.222	31.4779
hsa-miR-432-4373280	31.0208	34.7827	31.4815	31.2352	32.3714	33.8984	34.0544	32.8544
hsa-miR-432-4378076	38.5208	39.8514	40	40	36.9879	40	40	36.0213
hsa-miR-433-4373205	30.2512	37.5369	32.2064	32.5865	34.0164	40	32.1628	32.7189
hsa-miR-449-4373207	34.6139	34.9153	35.7122	34.9501	40	36.1876	33.07	33.7499
hsa-miR-449b-4381011	33.5357	40	40	38.4384	40	38.4952	39.9729	40
hsa-miR-451-4373209	32.7242	38.3053	35.0604	40	40	40	40	35.9444
hsa-miR-452-4373281	38.8129	35.6234	40	40	35.9084	40	40	40
hsa-miR-452-4378077	32.5861	40	40	38.7829	35.1122	40	40	40
hsa-miR-484-4381032	26.4266	28.8973	28.6122	27.3263	40	28.299	28.5336	28.0942
hsa-miR-485-3p-4378095	30.812	40	34.1305	32.8673	33.7518	40	32.8452	33.3738
hsa-miR-485-5p-4373212	34.7524	40	40	40	40	40	34.8375	40
hsa-miR-486-4378096	30.7614	33.2233	30.3721	31.7619	32.9696	32.5476	31.9642	31.6452
hsa-miR-487b-4378102	30.9866	35.603	33.9739	33.5389	40	37.3824	35.4287	35.3132
hsa-miR-489-4373214	31.6829	35.0957	35.6592	35.4513	33.273	33.543	34.1389	33.981
hsa-miR-490-4373215	39.0734	40	40	36.4528	40	40	40	38.1495
hsa-miR-491-4373216	32.2888	34.9209	33.957	32.7283	32.3776	33.894	33.6152	34.0566
hsa-miR-496-4373221	40	40	40	36.1989	40	39.7453	40	40
hsa-miR-497-4373222	28.1138	33.1066	32.6695	31.0285	30.392	31.6383	31.8253	31.3665
hsa-miR-502-4373227	35.0437	40	40	40	35.9673	40	40	40
hsa-miR-503-4373228	34.2112	40	40	35.9243	40	40	35.0771	35.848
hsa-miR-504-4373229	40	40	40	40	40	38.3413	40	39.4514
hsa-miR-509-4373234	40	40	36.955	40	40	40	33.4891	36.0739
hsa-miR-511-4373236	34.9858	34.4873	36.0689	33.2843	32.2082	33.2638	37.1272	36.3807
hsa-miR-512-3p-4381034	31.9743	37.3389	37.7854	37.6424	34.8086	36.3963	36.8423	34.7618
hsa-miR-517c-4373264	31.9625	40	40	35.8677	35.4532	36.2464	37.2403	39.5393
hsa-miR-518a-4373186	37.8797	40	40	40	40	37.1834	40	40
hsa-miR-518b-4373246	35.8408	37.607	34.4392	34.4017	35.0363	36.2301	35.9386	35.3409
hsa-miR-518c-4378082	37.5268	40	40	40	40	39.6926	40	40
hsa-miR-518f-4378083	40	40	40	39.5283	36.6939	40	40	37.7748
hsa-miR-519c-4373251	40	40	40	34.3938	40	39.7843	40	40
hsa-miR-520a-4373268	40	40	40	36.8906	40	40	40	39.014
hsa-miR-520g-4373257	34.7145	40	40	40	37.5673	40	40	40
hsa-miR-520h-4373258	37.1125	40	40	40	35.6912	40	40	40
hsa-miR-532-4380928	29.0841	32.2153	31.7879	40	31.3514	31.3971	30.9437	30.586
hsa-miR-542-5p-4378105	35.3023	40	40	40	40	40	35.947	40
hsa-miR-545-4380918	33.933	40	38.0043	40	35.9585	39.9223	40	39.2961
hsa-miR-550-4380954	32.3341	40	40	36.1101	34.4001	34.0384	35.611	35.4453
hsa-miR-555-4380933	40	40	38.5625	40	37.603	40	40	39.524
hsa-miR-564-4380941	40	34.5351	40	40	40	40	40	36.5944
hsa-miR-565-4380942	29.3506	30.475	30.2324	29.7408	30.2279	30.0272	29.9767	29.191
hsa-miR-572-4381017	32.1706	34.8709	33.2189	33.3328	32.4202	33.635	33.0661	33.5764
hsa-miR-575-4381020	40	38.3878	40	40	40	36.7095	40	40
hsa-miR-591-4380955	37.177	34.764	36.5282	40	38.2487	34.2234	40	40
hsa-miR-594-4380958	24.517	25.9644	25.8401	25.2783	26.4133	26.3799	25.41	25.9954
hsa-miR-597-4380960	34.311	40	35.7204	35.1969	36.7587	40	40	36.4332
hsa-miR-600-4380963	40	40	40	38.461	40	38.1428	40	40
hsa-miR-601-4380965	33.1173	36.5074	35.2868	33.6219	35.0198	34.6197	35.7543	34.6563
hsa-miR-615-4380991	40	33.28	34.8434	31.5148	40	33.6341	32.8791	35.663
hsa-miR-618-4380996	40	37.1277	35.9767	38.5155	37.1365	38.8301	40	37.73
hsa-miR-622-4380961	34.698	35.2048	36.6409	36.9265	35.3722	34.5207	36.0333	33.0032
hsa-miR-629-4380969	33.925	35.5463	40	37.1654	36.0422	35.9753	34.6816	40
hsa-miR-630-4380970	36.4687	40	38.8821	39.4342	40	40	40	40
hsa-miR-642-4380995	32.3075	40	33.499	33.7126	34.8377	34.8311	33.8387	35.1142
hsa-miR-646-4381002	35.0493	33.8571	34.511	34.0937	40	35.7781	35.696	40
hsa-miR-650-4381006	27.6356	30.9045	29.2035	31.2296	28.1429	29.4037	29.9785	29.1298
hsa-miR-656-4380920	40	40	35.2983	37.7331	40	40	40	38.026
hsa-miR-659-4380924	35.8984	34.4226	35.8396	34.5416	40	34.8753	36.3656	34.7476
hsa-miR-660-4380925	28.7643	34.1032	32.2803	33.5424	31.4911	33.5891	34.9497	31.8639
hsa-miR-7-4373014	32.2038	40	40	40	33.842	34.8012	33.8476	33.9628
hsa-miR-9-4373285	30.4437	32.9394	31.9131	31.7314	31.3788	40	33.9909	31.1598
hsa-miR-9-4378074	32.742	35.8053	36.6236	33.2792	36.7583	40	40	32.812
hsa-miR-92-4373013	22.7408	25.3466	25.3152	23.9641	24.1605	25.2863	24.6709	23.4146
hsa-miR-93-4373012	26.1106	28.4776	28.1449	26.9141	27.4088	28.2758	27.8201	27.2908
hsa-miR-95-4373011	31.2269	35.2829	34.9671	33.3653	32.4902	33.5471	33.5084	31.5655
hsa-miR-96-4373010	32.8537	40	40	36.0052	36.7312	40	40	40
hsa-miR-98-4373009	30.4454	33.4048	32.971	31.8607	32.7509	34.7954	34.8352	33.1534
hsa-miR-99a-4373008	25.3097	29.7771	30.0329	27.03	27.0349	28.9925	27.9851	26.698
hsa-miR-99b-4373007	29.3049	33.0093	32.2327	30.3181	30.7936	31.5447	31.0689	30.4036

## Sheet: HN-Absent
Detector	248H	258H	274H	379H	380H	405H	444H	446BH
4343438-Blank	40	40	40	40	40	40	40	40		Note: some were deleted by accident
4343438-Blank	40	40	40	40	40	40	40	40
hsa-miR-122a-4373151	40	40	40	40	40	40	40	40
hsa-miR-124a-4373150	40	40	40	40	40	40	40	40
hsa-miR-128b-4373170	40	40	40	40	40	40	40	40
hsa-miR-129-4373171	40	40	40	40	40	40	40	40
hsa-miR-147-4373131	40	40	40	40	40	40	40	40
hsa-miR-153-4373125	34.4912	40	40	40	40	40	40	40
hsa-miR-182-4378066	40	40	40	40	40	40	40	40
hsa-miR-185-4373181	40	40	40	40	40	40	40	40
hsa-miR-189-4378067	34.6672	40	40	40	40	40	40	40
hsa-miR-18b-4373184	40	40	40	40	40	40	40	40
hsa-miR-202-4373274	40	40	40	40	40	40	40	40
hsa-miR-202-4378075	40	40	40	40	40	40	40	40
hsa-miR-208-4373091	40	40	40	40	40	40	40	40
hsa-miR-211-4373088	40	40	40	40	40	40	40	40
hsa-miR-215-4373084	40	40	40	40	40	40	40	40
hsa-miR-217-4373082	40	40	40	40	40	40	40	40
hsa-miR-219-4373080	40	40	40	40	40	40	40	40
hsa-miR-220-4373078	40	40	40	40	40	40	40	40
hsa-miR-299-3p-4373189	40	40	40	40	40	40	40	40
hsa-miR-302a-4373275	40	40	40	40	40	40	40	40
hsa-miR-302b-4373276	40	40	40	40	40	40	40	40
hsa-miR-302c-4378072	40	40	40	40	40	40	40	37.0316
hsa-miR-302d-4373063	40	40	40	40	40	40	40	40
hsa-miR-325-4373051	40	40	40	40	40	40	40	40
hsa-miR-326-4373050	40	40	40	40	40	40	40	37.6593
hsa-miR-329-4373191	37.0216	40	40	40	40	40	40	40
hsa-miR-33-4373048	40	40	40	40	40	40	40	40
hsa-miR-337-4373044	40	40	40	40	40	40	40	40
hsa-miR-338-4373043	40	40	40	40	40	40	40	40
hsa-miR-363-4380917	40	40	40	40	40	40	40	40
hsa-miR-367-4373034	40	40	40	40	40	40	40	40
hsa-miR-368-4373033	40	40	40	40	40	40	40	40
hsa-miR-369-3p-4373032	40	40	40	40	40	40	40	40
hsa-miR-369-5p-4373195	40	40	40	40	40	40	40	40
hsa-miR-371-4373030	40	40	35.3899	40	40	40	40	40
hsa-miR-372-4373029	35.2659	40	40	40	40	40	40	40
hsa-miR-373-4373279	40	40	40	40	40	40	40	40
hsa-miR-373-4378073	40	35.2165	40	40	40	40	40	40
hsa-miR-376b-4373196	40	40	40	40	40	40	40	40
hsa-miR-380-3p-4373022	40	40	40	40	40	40	40	40
hsa-miR-409-5p-4373197	33.5735	40	40	40	40	40	40	40
hsa-miR-422b-4373016	40	38.7319	40	40	40	40	40	40
hsa-miR-448-4373206	40	40	40	40	40	40	40	40
hsa-miR-450-4373208	40	40	40	40	40	40	40	40
hsa-miR-453-4373210	40	40	40	36.5823	40	40	40	40
hsa-miR-488-4373213	40	40	40	40	40	40	40	40
hsa-miR-492-4373217	40	40	40	40	40	40	40	40
hsa-miR-493-4373218	40	40	40	40	40	40	40	40
hsa-miR-494-4373219	36.196	40	40	40	40	40	40	40
hsa-miR-500-4373225	40	40	40	40	40	40	40	36.3496
hsa-miR-501-4373226	36.1703	40	40	40	40	40	40	40
hsa-miR-505-4373230	40	40	40	40	40	40	40	40
hsa-miR-506-4373231	40	40	40	40	40	40	40	40
hsa-miR-507-4373232	40	40	40	40	40	40	40	40
hsa-miR-508-4373233	40	40	40	33.4028	40	40	40	40
hsa-miR-510-4373235	40	40	40	40	40	40	40	40
hsa-miR-512-5p-4373238	40	40	40	40	40	40	40	40
hsa-miR-513-4373239	40	40	40	40	40	40	40	40
hsa-miR-514-4373240	40	40	40	40	40	40	40	40
hsa-miR-515-3p-4373241	40	40	40	40	40	40	40	40
hsa-miR-515-5p-4373242	40	40	40	40	40	40	40	40
hsa-miR-516-5p-4378099	40	40	40	40	40	40	40	40
hsa-miR-517-4378078	40	40	40	40	40	40	40	40
hsa-miR-517a-4373243	40	40	40	40	40	40	40	40
hsa-miR-517b-4373244	40	40	40	40	40	40	40	40
hsa-miR-518c-4373247	35.9946	40	40	40	40	40	40	40
hsa-miR-518d-4373248	40	40	40	40	40	40	40	34.6162
hsa-miR-518d-4373248	40	40	40	40	40	40	40	34.6162
hsa-miR-518e-4373265	40	40	40	40	40	40	40	40
hsa-miR-518e-4373265	40	40	40	40	40	40	40	40
hsa-miR-519b-4373250	40	40	40	40	40	40	40	40
hsa-miR-519d-4373266	40	40	40	40	40	40	40	40
hsa-miR-519e-4373267	40	40	40	40	40	40	40	40
hsa-miR-520b-4373252	40	40	40	40	40	40	40	40
hsa-miR-520c-4373253	40	40	40	40	40	40	40	40
hsa-miR-520d-4373254	36.5416	40	40	40	40	40	40	40
hsa-miR-520e-4373255	40	40	40	40	40	40	40	40
hsa-miR-520f-4373256	37.8385	40	40	40	40	40	40	40
hsa-miR-520f-4373256	37.8385	40	40	40	40	40	40	40
hsa-miR-521-4373259	40	40	40	40	40	40	40	40
hsa-miR-522-4373245	40	40	40	40	40	40	40	40
hsa-miR-523-4373260	40	40	40	40	40	40	40	40
hsa-miR-524-4378087	37.2186	40	40	40	40	40	40	40
hsa-miR-526b-4378080	40	40	40	40	40	40	40	40
hsa-miR-544-4380919	40	40	40	40	40	40	40	40
hsa-miR-548a-4380948	40	40	40	40	40	40	40	40
hsa-miR-548b-4380951	40	40	40	40	40	40	40	40
hsa-miR-548c-4380993	40	40	40	40	40	40	40	40
hsa-miR-548d-4381008	40	40	40	40	40	40	40	40
hsa-miR-549-4380921	40	40	40	40	40	40	40	40
hsa-miR-551a-4380929	40	40	40	40	40	40	40	40
hsa-miR-551b-4380945	40	40	40	40	40	40	40	40
hsa-miR-552-4380930	40	40	40	40	40	40	40	40
hsa-miR-553-4380931	40	40	40	40	40	40	40	40
hsa-miR-554-4380932	40	40	40	40	36.096	40	40	40
hsa-miR-556-4380934	40	40	40	40	40	40	40	40
hsa-miR-558-4380936	40	40	40	40	40	40	40	40
hsa-miR-562-4380939	40	40	40	40	40	40	40	40
hsa-miR-563-4380940	40	40	40	40	40	40	40	40
hsa-miR-566-4380943	40	40	40	40	40	40	40	40
hsa-miR-569-4380946	40	40	40	40	40	40	40	40
hsa-miR-570-4380947	40	40	40	40	40	40	40	40
hsa-miR-576-4381021	40	40	40	40	40	40	40	40
hsa-miR-578-4381022	40	40	40	40	40	40	40	40
hsa-miR-579-4381023	40	39.3933	40	40	40	40	40	40
hsa-miR-580-4381024	40	40	40	40	40	40	37.6666	40
hsa-miR-585-4381027	40	40	40	40	40	40	40	40
hsa-miR-586-4380949	40	40	40	40	40	40	40	40
hsa-miR-587-4380950	40	40	40	40	40	40	40	40
hsa-miR-588-4380952	40	40	40	40	40	40	40	40
hsa-miR-589-4380953	40	40	40	40	40	40	40	37.9396
hsa-miR-593-4380957	40	40	40	40	40	40	40	40
hsa-miR-596-4380959	40	40	40	40	40	40	40	40
hsa-miR-599-4380962	40	40	40	40	40	40	40	40
hsa-miR-603-4380972	40	40	40	40	40	40	40	40
hsa-miR-606-4380974	40	40	40	40	40	40	40	40
hsa-miR-607-4380975	40	40	40	40	40	40	40	40
hsa-miR-608-4380976	40	40	40	40	40	40	40	40
hsa-miR-609-4380978	40	40	40	40	40	40	40	40
hsa-miR-613-4380989	40	40	40	40	40	40	40	40
hsa-miR-614-4380990	40	40	40	40	40	36.5196	40	40
hsa-miR-616-4380992	40	40	36.1445	40	40	40	40	40
hsa-miR-617-4380994	40	40	40	40	40	38.545	40	40
hsa-miR-624-4380964	40	39.8461	40	40	40	40	40	40
hsa-miR-626-4380966	40	40	40	40	40	40	40	40
hsa-miR-627-4380967	36.4142	40	40	40	40	40	40	40
hsa-miR-631-4380971	40	40	40	40	40	40	40	40
hsa-miR-633-4380979	40	40	40	40	40	40	40	40
hsa-miR-639-4380987	40	40	40	40	40	40	36.0176	40
hsa-miR-644-4380999	40	40	40	36.3936	40	40	40	40
hsa-miR-645-4381000	40	40	40	40	40	40	40	40
hsa-miR-647-4381003	40	40	40	40	40	40	40	40
hsa-miR-649-4381005	40	40	40	40	40	38.9128	40	40
hsa-miR-651-4381007	38.9489	40	40	40	40	40	40	40
hsa-miR-652-4380927	40	40	40	40	40	40	40	40
hsa-miR-653-4381012	35.952	40	40	40	40	40	40	40
hsa-miR-654-4381014	40	40	40	40	40	40	40	40
hsa-miR-657-4380922	40	40	40	40	40	40	40	40
hsa-miR-658-4380923	40	40	40	40	40	40	40	40
hsa-miR-661-4381009	40	40	40	40	40	40	40	40
hsa-miR-662-4381010	40	40	40	40	40	40	40	40

## Sheet: DCIS
Detector	248D	258D	274D	379D	380D	405D	444D	446BD
hsa-let-7a-4373169	27.0881	27.2081	28.3072	26.3759	27.6916	26.0648	26.5795	25.8794		222 Present
hsa-let-7b-4373168	40	24.1515	24.3375	23.7687	24.3745	23.8791	23.7607	23.3153		143 Absent
hsa-let-7c-4373167	29.2474	28.1749	28.5102	27.5301	28.3621	27.985	28.4291	25.7899
hsa-let-7d-4373166	31.5466	33.5993	32.0119	31.2657	31.2299	31.1751	31.1169	29.3716
hsa-let-7e-4373165	35.4382	32.1688	34.4184	32.4717	32.4503	31.2101	32.1149	30.1825
hsa-let-7f-4373164	30.7284	33.3133	33.1428	30.0405	30.8998	30.3062	31.1031	28.6357
hsa-let-7g-4373163	27.8975	29.074	28.3392	27.7761	40	26.566	27.9178	26.5291
hsa-miR-1-4373161	40	40	40	40	37.331	40	40	34.0729
hsa-miR-100-4373160	29.5028	28.6593	29.5985	27.993	30.1653	27.7488	29.228	26.3779
hsa-miR-101-4373159	32.0551	32.3467	34.0782	32.1535	40	31.9721	33.1108	31.3137
hsa-miR-103-4373158	27.5304	29.2514	27.8996	27.7033	28.4356	27.5877	26.9157	26.322
hsa-miR-105-4373157	39.8528	36.7924	40	38.5594	40	38.0367	40	40
hsa-miR-106b-4373155	28.41	31.561	30.0201	28.4004	29.333	28.0213	28.2586	27.6535
hsa-miR-107-4373154	40	37.604	40	36.1725	40	36.119	40	35.3327
hsa-miR-10a-4373153	26.2448	30.6672	31.8893	30.2145	29.8576	27.9674	28.9953	26.2759
hsa-miR-10b-4373152	31.3346	33.862	33.2461	31.2033	33.2038	32.4372	33.2022	29.1965
hsa-miR-125a-4373149	24.6319	25.2028	25.3573	24.8871	25.2043	24.2378	24.3037	23.7691
hsa-miR-125b-4373148	26.7718	27.0715	26.478	25.4717	27.1878	25.8142	26.5009	24.4096
hsa-miR-126-4373269	31.4446	32.6098	32.5941	29.9879	31.7239	31.8157	30.6473	28.7788
hsa-miR-126-4378064	27.0949	27.7597	27.4047	25.4532	27.4053	27.964	25.7248	25.3764
hsa-miR-127-4373147	30.2102	29.8699	29.9392	29.6519	31.2972	30.4328	30.291	28.0202
hsa-miR-130a-4373145	30.1388	30.9715	31.9551	29.4789	30.7603	29.175	30.611	28.5681
hsa-miR-130b-4373144	30.9695	32.407	30.8813	30.5947	31.7912	31.1956	31.8675	30.028
hsa-miR-132-4373143	33.2633	31.9905	34.2376	31.5816	33.6882	31.1597	29.888	30.3248
hsa-miR-133a-4373142	40	40	35.6228	40	40	37.6709	34.8683	40
hsa-miR-133b-4373172	32.8111	32.1243	33.7233	32.422	32.7564	32.2994	32.4469	32.769
hsa-miR-134-4373141	40	34.2933	36.0985	35.4467	35.2087	38.1023	40	31.9044
hsa-miR-135a-4373140	27.9704	35.1078	33.8377	34.3945	35.7576	31.8815	32.4304	35.1609
hsa-miR-135b-4373139	30.4631	36.6626	31.095	31.8383	32.9564	28.8366	31.7946	30.1765
hsa-miR-139-4373176	40	38.454	37.6674	34.8402	40	40	35.5282	40
hsa-miR-140-4373138	30.0515	31.1161	29.5018	29.9673	30.2955	29.0165	29.8676	28.644
hsa-miR-141-4373137	28.4698	30.1934	29.2614	28.5858	28.9809	27.369	29.4059	27.1168
hsa-miR-142-3p-4373136	28.8119	30.1736	29.9667	29.9672	28.5644	29.6932	29.0231	29.0128
hsa-miR-142-5p-4373135	32.6489	36.4763	33.7207	33.1992	32.5102	34.6891	34.2769	31.5198
hsa-miR-143-4373134	33.9812	32.5403	33.8207	32.8369	35.9821	33.4558	33.6436	31.7513
hsa-miR-145-4373133	30.7963	30.0471	30.9212	29.7694	30.7641	31.0714	29.8827	28.1978
hsa-miR-146a-4373132	29.2752	30.8201	29.41	29.9711	28.9676	29.7554	28.9581	29.1199
hsa-miR-146b-4373178	28.7195	29.6219	28.7368	27.7206	29.1681	28.0465	28.9589	26.7371
hsa-miR-148a-4373130	29.8693	30.5529	29.7126	28.0233	28.5914	27.7714	28.8574	28.2244
hsa-miR-148b-4373129	32.1228	33.8799	33.7743	32.1692	32.7406	32.2647	32.1871	30.8541
hsa-miR-149-4373128	31.0639	28.7482	28.8695	29.1083	31.119	29.1774	28.962	26.1121
hsa-miR-151-4373179	29.9593	29.616	33.0852	28.6498	29.6753	28.5661	28.6371	27.4443
hsa-miR-152-4373126	30.0608	29.981	30.5662	29.5578	28.1113	29.2264	28.7276	27.5458
hsa-miR-155-4373124	30.3885	31.1614	30.4118	30.4078	28.0731	31.0621	30.2007	29.8188
hsa-miR-15a-4373123	40	35.9973	40	33.5841	40	33.6752	32.148	30.873
hsa-miR-15b-4373122	27.5192	29.6343	27.9306	28.1675	28.965	28.4007	27.764	28.299
hsa-miR-16-4373121	24.3091	25.8657	25.2657	24.379	25.1338	24.3471	24.2076	23.0832
hsa-miR-17-3p-4373120	40	40	35.8067	40	40	35.2342	36.9491	33.9451
hsa-miR-17-5p-4373119	31.1896	31.6607	31.8401	29.9536	31.8887	30.6542	32.6968	30.1293
hsa-miR-181b-4373116	28.5686	27.5328	27.7685	27.6101	27.5265	26.6416	27.7541	25.2841
hsa-miR-181c-4373115	36.3963	36.5975	38.6956	38.8783	40	34.7731	37.1997	33.1799
hsa-miR-181d-4373180	29.2568	29.2608	28.783	29.5111	28.6039	27.9154	29.0955	26.4963
hsa-miR-182-4373271	28.8681	30.7836	30.0401	28.5649	28.4474	26.7605	27.7449	26.8489
hsa-miR-182-4378066	40	39.5036	40	40	40	37.6492	39.3248	40
hsa-miR-183-4373114	31.353	33.4617	32.189	30.9841	31.0013	30.088	31.0572	29.7871
hsa-miR-184-4373113	40	38.2693	40	31.3285	32.8075	34.2878	34.0133	32.9748
hsa-miR-186-4373112	29.4668	30.091	30.8249	28.9758	29.3609	28.5164	30.0139	27.8831
hsa-miR-187-4373111	40	33.1325	40	40	33.1152	31.4075	31.6119	31.5687
hsa-miR-18a-4373118	36.1032	40	35.3022	34.5178	36.2649	34.3023	35.2607	33.3038
hsa-miR-190-4373110	40	34.9989	39.5054	36.5086	37.5751	35.7611	38.2479	36.0154
hsa-miR-191-4373109	25.7391	26.4327	26.964	25.458	25.8003	25.1574	24.9517	25.8277
hsa-miR-192-4373108	31.0344	33.9461	35.2931	30.7114	32.6132	30.8022	30.8114	29.6275
hsa-miR-193a-4373107	33.4955	32.6619	32.9728	31.5288	33.0054	30.3443	32.0332	31.0588
hsa-miR-193b-4373185	32.4755	31.5112	34.631	29.557	31.8041	31.7194	30.402	29.8422
hsa-miR-194-4373106	31.5669	35.6799	33.472	33.19	34.2887	31.5377	31.4685	30.0879
hsa-miR-195-4373105	27.6354	28.1377	29.6243	27.3503	29.2974	25.847	27.8199	26.6113
hsa-miR-196a-4373104	35.5176	27.9107	33.102	29.5489	27.2506	27.118	30.7169	26.2484
hsa-miR-196b-4373103	32.0034	31.4077	32.8662	31.4587	28.7455	29.5676	37.3424	28.8741
hsa-miR-197-4373102	30.4825	30.4561	31.2373	29.1913	29.82	29.3617	31.4872	28.8596
hsa-miR-198-4373101	40	36.5863	40	40	40	35.2856	40	40
hsa-miR-199a-4373272	38.0219	40	34.6465	33.9947	40	36.1525	36.4426	32.3171
hsa-miR-199a-4378068	31.3651	32.163	32.1179	30.3149	31.1054	32.4512	30.406	27.571
hsa-miR-199b-4373100	33.9054	40	34.988	33.0813	34.9598	34.2223	35.0793	31.6174
hsa-miR-19a-4373099	30.0848	31.9497	31.2885	29.9599	31.0903	29.4418	31.6304	30.123
hsa-miR-19b-4373098	26.9868	28.1667	27.8002	26.8663	28.8142	26.3459	28.462	26.8756
hsa-miR-200a-4373273	33.5614	33.3051	37.4727	33.9588	32.7778	35.941	31.9688	31.6632
hsa-miR-200a-4378069	27.1209	28.6855	40	27.4671	28.4357	26.5319	26.4128	25.8616
hsa-miR-200b-4381028	28.7455	30.1037	29.164	28.7302	29.1428	27.5996	29.0269	27.0896
hsa-miR-200c-4373096	23.2505	23.2617	22.9185	21.7784	23.0948	22.0334	22.5683	22.0512
hsa-miR-202-4378075	40	40	37.7755	35.7362	40	34.0203	40	34.3854
hsa-miR-203-4373095	29.8961	31.1247	31.2332	28.9762	29.4149	28.3285	30.2158	27.1462
hsa-miR-204-4373094	32.3066	32.8266	32.7044	31.8246	34.4633	31.1794	34.7657	30.6436
hsa-miR-205-4373093	28.3669	26.9527	29.1217	26.1721	27.2759	25.4433	27.0532	25.1044
hsa-miR-206-4373092	40	34.9806	40	36.7344	34.1554	40	40	40
hsa-miR-20a-4373286	26.4565	27.6392	27.6712	25.8381	27.9185	25.4872	27.5582	25.8563
hsa-miR-20b-4373263	33.2354	35.4018	39.4375	33.0902	31.2774	33.5056	32.5453	31.2812
hsa-miR-21-4373090	25.5739	28.8469	28.426	26.6505	26.4164	25.5699	26.9021	24.7492
hsa-miR-210-4373089	31.3705	31.5225	33.9375	32.4395	31.1359	31.3019	31.2889	29.7992
hsa-miR-213-4373086	34.7993	35.3311	40	34.2445	34.1758	33.3031	37.4329	32.2027
hsa-miR-214-4373085	28.7031	28.8063	29.4288	27.5389	28.2556	30.4731	27.5856	25.5281
hsa-miR-218-4373081	30.0686	32.9436	32.6998	31.5335	32.9488	35.0711	31.8807	30.5811
hsa-miR-22-4373079	31.5611	34.4241	32.157	31.8629	32.4037	31.1559	30.9001	30.4278
hsa-miR-221-4373077	31.2756	32.6759	32.2843	32.1857	31.1166	31.2712	33.06	29.7402
hsa-miR-222-4373076	26.9502	28.0508	27.5805	27.3067	27.6707	28.1694	27.3353	25.9771
hsa-miR-223-4373075	27.8716	28.9159	29.5639	27.1787	29.0827	28.3171	27.7324	27.7448
hsa-miR-224-4373187	34.8434	34.8456	36.0367	31.504	29.9666	33.4901	33.4202	37.3077
hsa-miR-23a-4373074	33.3649	34.3773	35.2643	33.1136	32.0552	31.8655	33.3719	31.8161
hsa-miR-23b-4373073	32.7168	30.9613	34.9554	31.7968	31.3922	30.7778	31.6844	29.8196
hsa-miR-24-4373072	25.2253	25.2368	25.9492	25.0872	25.3181	24.0359	25.306	24.0193
hsa-miR-25-4373071	28.1757	31.0329	29.4101	28.0027	29.2519	28.4918	27.9145	27.4473
hsa-miR-26a-4373070	23.3856	23.9802	24.5403	22.809	24.6097	22.5546	22.6926	22.1647
hsa-miR-26b-4373069	25.9411	26.9958	27.0997	25.864	27.2604	25.1514	25.4005	24.8409
hsa-miR-27a-4373287	28.6846	30.063	29.4596	28.536	29.5427	27.808	29.2389	27.4312
hsa-miR-27b-4373068	31.7163	31.1652	32.2299	31.2764	31.5396	30.7781	31.5993	29.3663
hsa-miR-28-4373067	29.3875	30.8319	32.7983	30.2627	30.5065	29.0246	29.5948	28.7197
hsa-miR-296-4373066	33.0763	35.318	33.7016	35.0549	34.8599	31.9675	35.9061	32.1364
hsa-miR-299-5p-4373188	40	40	40	35.0252	40	40	40	33.29
hsa-miR-29a-4373065	27.2485	29.4882	29.7845	28.3452	29.9971	27.07	28.0228	27.1782
hsa-miR-29c-4373289	28.9504	31.0031	31.8361	30.2847	30.3689	29.4627	28.6951	28.0819
hsa-miR-301-4373064	39.1672	34.8142	35.2611	34.5876	40	33.4391	33.8698	31.5751
hsa-miR-302c-4378072	36.296	40	40	40	40	37.4389	40	40
hsa-miR-30a-3p-4373062	27.2692	27.1278	29.6269	27.0247	31.9602	25.5609	26.0606	26.119
hsa-miR-30a-5p-4373061	24.8939	25.3213	26.4712	24.0747	26.9476	23.9064	24.2578	24.315
hsa-miR-30b-4373290	26.5828	27.4652	27.856	25.9631	27.753	25.2871	26.5951	25.4681
hsa-miR-30c-4373060	26.0578	26.2746	27.2847	26.0094	27.0457	24.7249	25.2158	24.8545
hsa-miR-30d-4373059	27.7023	26.8345	28.0824	25.6779	28.295	25.9861	28.2074	25.9467
hsa-miR-30e-3p-4373057	27.8505	27.6472	30.2145	27.7303	30.4626	26.2206	26.619	26.7433
hsa-miR-30e-5p-4373058	29.7796	31.1837	31.9737	29.31	32.189	28.8607	28.8409	28.5421
hsa-miR-31-4373190	28.9147	29.3776	28.1405	29.8423	31.3091	26.4236	28.9382	25.8681
hsa-miR-32-4373056	33.1813	40	37.8638	33.1219	34.6362	31.9471	33.7358	31.8629
hsa-miR-320-4373055	28.3203	27.864	27.9555	27.566	27.7183	27.3254	29.3405	24.9928
hsa-miR-324-3p-4373053	30.8003	31.6095	32.2791	31.0321	30.8884	29.9782	30.3392	29.7172
hsa-miR-324-5p-4373052	31.4391	31.2924	31.8468	30.4995	30.8296	30.9706	30.2032	30.6363
hsa-miR-326-4373050	40	39.3954	40	40	40	36.2554	38.7762	40
hsa-miR-328-4373049	30.5088	29.579	30.9917	28.9115	29.7606	28.9042	29.8946	28.6368
hsa-miR-330-4373047	37.1702	37.3623	36.4891	36.2996	40	35.9613	35.1461	34.5836
hsa-miR-331-4373046	27.3729	28.7198	28.7067	28.1031	27.8455	26.8287	26.7459	27.3591
hsa-miR-335-4373045	32.2432	32.5104	32.1617	30.601	32.7674	29.6734	32.446	29.7938
hsa-miR-338-4373043	37.0952	40	40	40	35.2592	40	40	40
hsa-miR-339-4373042	35.757	38.3819	37.3338	34.791	40	40	35.0737	33.6514
hsa-miR-340-4373041	40	34.5217	35.1026	34.5102	34.2648	33.1832	32.4515	33.2501
hsa-miR-342-4373040	27.4081	27.11	27.8025	28.218	29.0689	25.4558	25.1081	24.4833
hsa-miR-345-4373039	30.8892	32.7362	31.4267	31.2657	30.1724	29.9509	29.4406	28.6388
hsa-miR-34a-4373278	32.3341	32.5402	32.2901	33.7747	33.0237	30.3999	32.6775	31.4917
hsa-miR-34c-4373036	35.4526	37.3693	40	40	35.1562	34.9748	35.4418	34.7115
hsa-miR-361-4373035	32.5348	31.2974	36.6229	30.4518	31.7588	30.2601	31.3422	28.9972
hsa-miR-362-4378092	37.0012	40	33.8039	35.0244	35.4497	35.6649	35.9273	33.346
hsa-miR-365-4373194	28.8657	28.9623	29.8002	27.4708	28.7096	27.4727	27.3144	26.6381
hsa-miR-374-4373028	29.8267	31.1964	32.153	30.3455	31.453	29.2901	31.3367	29.6316
hsa-miR-375-4373027	26.8556	25.6692	25.1228	28.4737	24.6335	26.9737	23.2762	24.9301
hsa-miR-376a-4373026	38.0578	35.4147	40	39.5468	40	37.6899	38.6281	34.9204
hsa-miR-376a-4378104	40	40	40	40	40	40	36.597	38.165
hsa-miR-378-4373024	32.6069	35.1029	35.9039	34.0574	33.2691	32.6535	32.6396	40
hsa-miR-379-4373023	37.3296	35.7565	35.2431	40	35.2483	40	34.5032	32.1372
hsa-miR-381-4373020	40	39.5168	40	40	40	40	38.0849	39.0191
hsa-miR-382-4373019	39.3141	35.7567	35.1582	33.8058	36.493	35.2452	33.9187	30.9713
hsa-miR-410-4378093	40	39.615	39.5871	40	40	38.6237	40	38.0006
hsa-miR-411-4381013	33.9582	40	35.848	33.3485	40	34.3411	35.7484	35.2202
hsa-miR-412-4373199	40	35.0603	34.711	40	35.1697	34.6361	40	36.5166
hsa-miR-422a-4373200	40	40	40	40	40	40	37.6606	35.3818
hsa-miR-423-4373015	29.8595	30.9019	30.7116	28.9817	27.4357	30.0061	29.6186	28.6533
hsa-miR-425-4373202	32.4395	32.1164	34.1405	31.195	31.1548	30.515	30.3644	30.3738
hsa-miR-425-5p-4380926	28.9191	30.401	30.0516	28.9083	29.4655	29.2434	28.9742	29.5632
hsa-miR-429-4373203	30.3472	31.8859	32.3703	30.6954	31.5307	28.5251	30.6478	28.0323
hsa-miR-432-4373280	40	40	40	32.8766	32.4293	33.9389	39.7521	31.4549
hsa-miR-432-4378076	36.6337	37.1189	38.8666	40	40	37.4155	38.1604	36.3975
hsa-miR-433-4373205	33.746	33.5239	32.9875	33.562	32.3151	37.5878	34.3431	31.0986
hsa-miR-449-4373207	32.2998	31.581	40	37.3566	34.2113	33.7462	30.3256	31.1012
hsa-miR-449b-4381011	34.8387	32.9714	40	36.5809	34.5271	33.9789	32.6621	32.4923
hsa-miR-451-4373209	35.9368	36.9887	40	35.7502	40	40	36.773	40
hsa-miR-452-4373281	40	40	40	36.2942	34.3191	40	40	37.4735
hsa-miR-452-4378077	40	40	40	40	32.7324	40	39.291	40
hsa-miR-484-4381032	26.7913	27.8366	27.5153	26.9508	27.9535	26.7813	26.1322	25.6681
hsa-miR-485-3p-4378095	34.7114	37.7311	33.2064	34.0412	33.9348	36.4059	40	32.6439
hsa-miR-486-4378096	32.3191	33.8683	32.4631	30.836	32.5797	33.9115	33.099	32.3823
hsa-miR-487b-4378102	38.4129	40	34.8266	36.1523	40	36.0965	34.8779	33.7585
hsa-miR-488-4373213	40	40	37.6481	40	38.1719	38.3452	40	40
hsa-miR-489-4373214	35.9808	32.5175	40	34.3174	35.7754	33.7196	36.4218	40
hsa-miR-491-4373216	32.99	36.3161	33.2978	33.8042	32.6809	32.904	33.165	31.3356
hsa-miR-493-4373218	40	34.3833	40	40	40	34.3037	40	40
hsa-miR-497-4373222	32.4841	32.9118	33.5813	31.52	33.0842	30.3604	31.3106	30.6673
hsa-miR-500-4373225	40	34.0858	40	40	35.1172	40	40	40
hsa-miR-501-4373226	40	33.8007	34.1777	35.5517	34.3411	36.0596	40	35.2166
hsa-miR-502-4373227	40	40	40	35.3762	34.3734	35.585	36.6688	33.3349
hsa-miR-504-4373229	40	40	40	39.0822	40	36.4114	39.5465	36.1176
hsa-miR-511-4373236	36.7757	33.6069	40	36.8759	40	40	40	35.2194
hsa-miR-512-3p-4381034	40	40	35.8504	35.4603	37.3824	35.0481	40	40
hsa-miR-515-3p-4373241	40	40	40	35.0608	40	40	40	37.8989
hsa-miR-517c-4373264	40	40	39.9253	36.0964	40	35.1252	39.4861	36.0518
hsa-miR-518b-4373246	33.933	36.2976	35.8759	34.4881	33.3376	36.1674	35.6801	34.1079
hsa-miR-518e-4373265	35.9996	40	39.0257	40	40	40	38.7248	40
hsa-miR-518f-4378083	40	40	40	40	40	39.0609	40	39.9295
hsa-miR-520c-4373253	40	40	39.4491	40	40	40	40	39.0692
hsa-miR-532-4380928	31.9177	31.9587	30.4173	30.5584	31.2949	31.2208	30.2393	30.2845
hsa-miR-542-5p-4378105	40	40	35.9464	34.3902	37.3356	40	40	38.023
hsa-miR-545-4380918	40	40	40	36.0139	40	40	39.2189	40
hsa-miR-550-4380954	34.5633	34.4618	36.0531	40	33.8171	32.3842	33.7164	33.474
hsa-miR-554-4380932	36.0035	40	40	40	36.4831	40	40	40
hsa-miR-556-4380934	40	40	40	40	40	37.3686	37.4684	40
hsa-miR-564-4380941	40	38.2319	40	40	34.7831	36.4482	36.2314	33.9583
hsa-miR-565-4380942	28.2569	30.5459	40	29.5271	28.3399	29.4211	29.2409	28.856
hsa-miR-572-4381017	33.1054	35.0572	36.9167	35.4982	33.5338	32.7912	32.6718	32.865
hsa-miR-576-4381021	40	40	40	37.4384	40	40	40	35.4047
hsa-miR-589-4380953	40	40	35.1924	35.6456	40	34.4101	40	40
hsa-miR-591-4380955	40	33.8212	40	40	40	37.5289	40	34.6398
hsa-miR-594-4380958	25.229	25.9805	23.9751	25.0352	24.0553	25.1046	25.1701	24.2658
hsa-miR-597-4380960	36.8432	40	40	40	40	40	37.3022	34.5105
hsa-miR-601-4380965	34.8538	34.9801	34.1037	36.9033	35.4141	34.4516	34.5526	36.469
hsa-miR-615-4380991	40	32.87	40	31.6814	31.1399	31.8709	35.4881	30.2334
hsa-miR-618-4380996	36.2731	37.597	40	35.4648	40	35.3429	37.5456	37.5951
hsa-miR-622-4380961	32.992	35.2961	34.8587	34.6684	33.5952	33.1823	34.1102	34.0106
hsa-miR-627-4380967	40	40	40	39.7006	40	38.4777	40	35.0603
hsa-miR-629-4380969	34.843	35.6272	37.1461	35.9375	35.4035	35.4757	35.3583	34.0348
hsa-miR-630-4380970	40	40	40	40	40	35.7378	40	38.3413
hsa-miR-642-4380995	32.469	33.4332	32.6018	36.4969	34.5928	32.4976	32.9676	32.5934
hsa-miR-644-4380999	40	40	40	40	40	37.4547	38.4336	40
hsa-miR-646-4381002	40	34.9565	40	40	36.2881	36.1008	40	34.0317
hsa-miR-649-4381005	37.8633	39.9684	40	36.8175	40	39.8296	36.4454	37.7503
hsa-miR-650-4381006	31.2868	31.5351	28.1222	31.1091	29.3847	31.3945	31.7096	30.2538
hsa-miR-656-4380920	40	40	39.3124	40	40	40	37.5527	40
hsa-miR-659-4380924	34.5402	34.5205	40	35.7967	34.0492	37.6799	40	37.2617
hsa-miR-660-4380925	31.8095	33.8951	32.1649	31.8571	33.8223	31.6989	32.2789	31.1949
hsa-miR-7-4373014	31.8649	33.6947	40	30.9193	32.0106	33.6649	34.3001	29.7178
hsa-miR-9-4373285	35.9269	32.1191	36.3038	31.4746	34.7352	32.1801	36.3663	32.7458
hsa-miR-9-4378074	40	36.0356	40	34.9431	37.7754	34.011	40	40
hsa-miR-92-4373013	24.3046	24.771	25.3622	24.0229	25.2988	24.2409	25.8188	23.8101
hsa-miR-93-4373012	27.0311	27.5819	27.0014	26.1853	27.0062	25.9172	26.4424	25.2171
hsa-miR-95-4373011	31.193	35.5131	33.9669	34.7895	34.8568	31.7121	31.9949	31.385
hsa-miR-96-4373010	35.3621	40	40	34.3013	40	33.6777	36.6192	35.1698
hsa-miR-98-4373009	32.9446	33.4936	35.9516	32.3987	32.5416	32.1639	30.9581	31.1368
hsa-miR-99a-4373008	30.2148	29.7437	32.4123	28.3697	29.6187	28.3357	29.9505	26.8211
hsa-miR-99b-4373007	30.5535	31.0343	29.1557	30.4081	30.1231	29.8616	30.4809	28.4309

## Sheet: DCIS-Absent
Detector	248D	258D	274D	379D	380D	405D	444D	446BD
4343438-Blank	40	40	40	40	40	40	40	40
4343438-Blank	40	40	40	40	40	40	40	40
hsa-miR-122a-4373151	40	40	40	40	40	40	40	40
hsa-miR-124a-4373150	40	40	40	40	40	40	40	40
hsa-miR-128b-4373170	40	40	40	40	40	40	40	40
hsa-miR-129-4373171	40	40	40	40	40	40	40	40
hsa-miR-137-4373174	40	40	40	40	40	35.24	40	40
hsa-miR-147-4373131	40	40	40	40	40	40	39.9256	40
hsa-miR-153-4373125	40	40	40	40	40	40	40	40
hsa-miR-185-4373181	40	40	40	40	40	40	40	34.6277
hsa-miR-189-4378067	40	40	40	40	40	34.5398	40	40
hsa-miR-18b-4373184	40	40	40	40	40	40	40	40
hsa-miR-202-4373274	40	40	40	40	40	40	40	40
hsa-miR-208-4373091	40	40	40	40	40	40	40	40
hsa-miR-211-4373088	40	38.279	40	40	40	40	40	40
hsa-miR-215-4373084	40	40	40	40	40	40	40	40
hsa-miR-216-4373083	40	36.2668	40	40	40	40	40	40
hsa-miR-217-4373082	40	40	40	40	40	40	40	40
hsa-miR-219-4373080	40	40	40	40	40	40	40	40
hsa-miR-220-4373078	40	40	40	40	40	40	40	40
hsa-miR-299-3p-4373189	40	40	40	40	40	40	40	40
hsa-miR-302a-4373275	40	40	40	40	40	40	40	40
hsa-miR-302a-4378070	40	40	40	40	40	40	40	40
hsa-miR-302b-4373276	40	40	40	40	40	39.7534	40	40
hsa-miR-302b-4378071	40	40	40	40	40	40	40	40
hsa-miR-302c-4373277	40	40	40	40	40	40	40	38.7029
hsa-miR-302d-4373063	40	37.8931	40	40	40	40	40	40
hsa-miR-323-4373054	40	40	40	40	40	40	38.502	40
hsa-miR-325-4373051	40	40	40	40	40	40	40	40
hsa-miR-329-4373191	40	40	40	40	40	40	40	40
hsa-miR-33-4373048	38.4021	40	40	40	40	40	40	40
hsa-miR-337-4373044	40	40	40	39.8856	40	40	40	40
hsa-miR-34b-4373037	40	40	40	40	35.0623	40	40	40
hsa-miR-363-4380917	40	40	40	40	40	40	40	40
hsa-miR-367-4373034	40	40	40	40	40	40	40	40
hsa-miR-368-4373033	40	40	40	40	40	40	40	40
hsa-miR-369-3p-4373032	40	40	40	40	40	40	40	40
hsa-miR-369-5p-4373195	40	40	40	40	40	40	40	40
hsa-miR-371-4373030	40	40	40	40	40	40	40	40
hsa-miR-372-4373029	40	40	39.1856	40	40	40	40	40
hsa-miR-373-4373279	40	40	40	40	40	40	40	40
hsa-miR-373-4378073	40	40	40	35.6118	40	40	40	40
hsa-miR-376b-4373196	40	40	40	40	40	40	40	40
hsa-miR-380-3p-4373022	40	40	40	40	40	40	40	40
hsa-miR-380-5p-4373021	40	40	40	40	40	40	40	39.3187
hsa-miR-383-4373018	40	40	35.4597	40	40	40	40	40
hsa-miR-409-5p-4373197	40	40	40	40	40	40	40	40
hsa-miR-422b-4373016	40	40	40	40	40	40	40	34.5376
hsa-miR-424-4373201	40	40	40	40	40	40	40	34.5167
hsa-miR-448-4373206	40	40	40	40	40	40	40	40
hsa-miR-450-4373208	40	40	40	40	40	40	40	40
hsa-miR-453-4373210	40	40	40	40	40	40	40	40
hsa-miR-485-5p-4373212	40	40	40	40	40	40	40	33.0404
hsa-miR-490-4373215	40	40	40	40	40	40	37.9154	40
hsa-miR-492-4373217	40	40	40	40	33.9889	40	40	40
hsa-miR-494-4373219	40	40	40	40	35.483	40	40	40
hsa-miR-496-4373221	40	40	40	40	40	40	38.0735	40
hsa-miR-503-4373228	40	40	40	40	40	40	40	40
hsa-miR-505-4373230	40	40	40	40	40	40	40	40
hsa-miR-506-4373231	40	40	40	40	40	40	40	40
hsa-miR-507-4373232	40	40	40	40	40	40	40	40
hsa-miR-508-4373233	40	40	40	40	40	40	40	40
hsa-miR-509-4373234	40	40	40	40	40	40	35.2891	40
hsa-miR-510-4373235	40	40	40	40	40	40	40	40
hsa-miR-512-5p-4373238	40	40	40	40	40	40	40	40
hsa-miR-513-4373239	40	40	40	40	40	40	40	40
hsa-miR-514-4373240	40	40	40	40	40	40	40	40
hsa-miR-515-5p-4373242	40	40	40	40	40	40	40	40
hsa-miR-516-5p-4378099	40	40	40	40	40	40	40	40
hsa-miR-517-4378078	40	40	40	40	40	40	40	40
hsa-miR-517a-4373243	40	40	40	40	40	40	40	35.9726
hsa-miR-517b-4373244	40	40	40	40	40	40	40	40
hsa-miR-518a-4373186	40	40	36.5315	40	40	40	40	40
hsa-miR-518c-4373247	40	40	40	40	40	40	40	40
hsa-miR-518c-4378082	40	40	40	40	40	40	40	40
hsa-miR-518d-4373248	40	40	40	40	40	40	40	36.2767
hsa-miR-519b-4373250	40	40	40	40	40	40	40	40
hsa-miR-519c-4373251	40	40	40	40	40	40	40	40
hsa-miR-519d-4373266	40	40	40	40	40	40	40	40
hsa-miR-519e-4373267	40	40	40	40	40	40	40	40
hsa-miR-520a-4373268	40	40	40	40	40	40	40	40
hsa-miR-520b-4373252	40	40	40	40	40	40	40	40
hsa-miR-520d-4373254	40	40	40	40	40	40	40	37.177
hsa-miR-520e-4373255	40	40	40	40	40	40	40	40
hsa-miR-520f-4373256	40	40	40	40	40	40	40	40
hsa-miR-520g-4373257	40	40	40	40	40	40	40	35.8772
hsa-miR-520h-4373258	40	40	40	40	40	40	35.1424	40
hsa-miR-521-4373259	40	40	40	40	40	40	40	40
hsa-miR-522-4373245	40	40	40	40	40	40	40	40
hsa-miR-523-4373260	40	40	40	40	40	40	40	40
hsa-miR-524-4378087	40	40	40	40	40	40	40	40
hsa-miR-526b-4378080	40	40	40	40	40	40	40	40
hsa-miR-544-4380919	40	40	40	40	40	40	40	40
hsa-miR-548a-4380948	40	40	40	40	40	40	40	40
hsa-miR-548b-4380951	40	40	40	40	40	40	40	40
hsa-miR-548c-4380993	40	40	40	40	40	40	40	40
hsa-miR-548d-4381008	40	40	40	40	40	38.0207	40	40
hsa-miR-549-4380921	40	40	40	40	40	40	40	40
hsa-miR-551a-4380929	40	40	40	40	40	40	40	40
hsa-miR-551b-4380945	40	40	40	40	38.7678	40	40	40
hsa-miR-552-4380930	40	40	40	40	40	40	40	40
hsa-miR-553-4380931	40	40	40	40	40	40	40	40
hsa-miR-555-4380933	40	40	40	40	40	40	40	35.2798
hsa-miR-558-4380936	40	40	40	40	40	40	40	40
hsa-miR-562-4380939	40	40	40	40	40	40	40	40
hsa-miR-563-4380940	40	40	40	40	40	40	40	40
hsa-miR-566-4380943	40	40	40	40	40	40	40	40
hsa-miR-569-4380946	40	40	40	40	40	40	40	40
hsa-miR-570-4380947	40	40	40	40	40	40	40	40
hsa-miR-575-4381020	40	40	40	35.9608	40	40	40	40
hsa-miR-578-4381022	40	40	40	40	40	40	40	40
hsa-miR-579-4381023	40	40	40	40	40	40	40	40
hsa-miR-580-4381024	40	40	40	40	40	40	40	40
hsa-miR-585-4381027	40	40	40	40	40	40	40	40
hsa-miR-586-4380949	40	40	40	40	40	40	40	40
hsa-miR-587-4380950	40	40	40	40	40	40	40	40
hsa-miR-588-4380952	40	40	40	40	40	40	40	40
hsa-miR-593-4380957	40	40	40	40	40	40	40	40
hsa-miR-596-4380959	40	40	40	40	40	40	40	40
hsa-miR-599-4380962	40	40	40	40	40	40	40	40
hsa-miR-600-4380963	40	40	40	40	40	40	40	40
hsa-miR-603-4380972	40	40	40	40	40	40	40	40
hsa-miR-606-4380974	40	40	39.4399	40	40	40	40	40
hsa-miR-607-4380975	40	40	40	40	40	40	40	40
hsa-miR-608-4380976	40	40	40	40	40	40	40	40
hsa-miR-609-4380978	40	40	40	40	40	40	40	40
hsa-miR-613-4380989	40	40	40	40	40	40	40	40
hsa-miR-614-4380990	40	40	40	40	35.7648	40	40	40
hsa-miR-616-4380992	40	40	40	40	40	40	40	40
hsa-miR-617-4380994	40	40	40	40	40	40	40	40
hsa-miR-624-4380964	40	40	40	40	40	40	40	40
hsa-miR-626-4380966	40	40	40	40	40	40	39.6842	40
hsa-miR-631-4380971	40	40	40	40	40	40	40	40
hsa-miR-633-4380979	40	40	40	40	40	40	40	40
hsa-miR-639-4380987	40	40	40	40	40	40	40	40
hsa-miR-645-4381000	40	40	40	40	40	40	38.4749	40
hsa-miR-647-4381003	40	40	40	40	40	40	40	40
hsa-miR-651-4381007	40	40	40	40	40	34.7196	40	40
hsa-miR-652-4380927	40	40	40	40	40	40	40	40
hsa-miR-653-4381012	40	40	40	40	40	40	40	40
hsa-miR-654-4381014	40	40	40	40	40	40	40	40
hsa-miR-657-4380922	40	38.3302	40	40	40	40	40	40
hsa-miR-658-4380923	40	40	40	40	40	40	40	40
hsa-miR-661-4381009	40	40	40	40	40	40	40	40
hsa-miR-662-4381010	40	40	40	40	40	40	40	40
